# Supplementary material for: Cultural distortion risk and tourist loyalty at silk road heritage: The mediating roles of perceived value and satisfaction
Source: PLoS One. 2025 Nov 5;20(11):e0335476. doi: 10.1371/journal.pone.0335476 (PMC12588480; doi:10.1371/journal.pone.0335476)
Supplement: S1 Data — https://doi.org/10.6084/m9.figshare.30264874. (XLSX) [file pone.0335476.s001.xlsx]

## Sheet: Sheet1
Number	Total score	Address the challenge of identifying cultural uniqueness	The difficulty of gaining cultural knowledge	The blurred cultural perception	The weak cultural impression	The presentation doesn’t match the original historical style	The disconnect between the presentation and the essence of local culture	The lack of cultural presentation	Cultural products may be cookie−cutter	The original culture will deteriorate	The customs and habits will be lost	The cultural heritage will be lost	Be deviating from the core local culture	Maintained uniform quality standards across multiple iterations	The scenic area is well done	Met or exceeded industry-recognized quality thresholds	The efficiency of tourism services is high	a sustained state of psychological fulfillment and physiological comfort	stimulated a sense of exhilaration	Made me related	Made me feel happy	Delivered equitable returns on monetary investment relative	Optimal alignment with market expectations for comparable service tiers	Good one for the price paid	The pricing structure adheres to affordability thresholds	Stimulated my sense of exploration and discovery	Addressed my desire for novel cultural encounters	Provided genuine immersion in local traditions	Enabled comprehensive engagement with diverse aspects of the destination's cultural	Generally satisfied	All expectations are fulfilled	Have fun	Time and money spent are satisfied	Stay here again	Others are recommended to travel here	Share travel updates via social media (WeChat, QQ, etc.)	Gender	Gge	education	Monthly income	occupation	Have you had any other tourism experiences related to the cultural heritage of the Silk Road	COD	CRD	CCD	QV	EV	PV	NV
1	200	2	2	2	2	2	2	2	2	2	2	2	2	5	5	5	5	5	5	5	5	5	5	5	5	5	5	5	5	5	5	5	5	5	5	5	2	1	3	1	1	1	2	2	2	5	5	5	5
2	200	2	2	2	2	2	2	2	2	2	2	2	2	5	5	5	5	5	5	5	5	5	5	5	5	5	5	5	5	5	5	5	5	5	5	5	2	3	5	5	3	1	2	2	2	5	5	5	5
3	200	2	2	2	2	2	2	2	2	2	2	2	2	5	5	5	5	5	5	5	5	5	5	5	5	5	5	5	5	5	5	5	5	5	5	5	2	2	5	3	2	1	2	2	2	5	5	5	5
4	180	1	1	1	1	1	1	1	1	1	1	1	3	5	5	5	5	5	5	5	5	5	4	5	5	5	5	5	5	5	5	5	5	5	5	5	2	1	5	1	8	1	1	1	1.5	5	5	4.75	5
5	121	4	4	3	4	4	3	4	5	3	4	4	3	3	1	2	2	4	3	4	3	1	1	1	2	4	5	5	3	3	2	4	3	1	1	1	1	1	5	1	7	1	3.75	4	3.5	2	3.5	1.25	4.25
6	159	2	2	2	2	2	2	2	2	2	2	2	2	5	5	5	5	3	4	3	3	3	3	3	3	5	5	5	1	3	3	3	3	3	3	3	1	2	4	3	8	2	2	2	2	5	3.25	3	4
7	144	5	5	5	5	4	4	4	4	4	4	4	4	5	1	2	4	4	3	4	4	4	3	3	3	4	4	4	5	3	2	3	2	2	3	3	1	1	4	3	5	2	5	4	4	3	3.75	3.25	4.25
8	200	2	2	2	2	2	2	2	2	2	2	2	2	5	5	5	5	5	5	5	5	5	5	5	5	5	5	5	5	5	5	5	5	5	5	5	2	1	4	2	8	2	2	2	2	5	5	5	5
9	144	4	4	4	4	4	5	4	4	3	4	3	5	5	2	2	4	4	4	4	4	2	2	4	2	4	4	4	4	4	3	2	4	3	3	4	2	2	4	3	2	1	4	4.25	3.75	3.25	4	2.5	4
11	200	2	2	2	2	2	2	2	2	2	2	2	2	5	5	5	5	5	5	5	5	5	5	5	5	5	5	5	5	5	5	5	5	5	5	5	2	1	4	3	2	1	2	2	2	5	5	5	5
12	160	3	3	2	2	1	1	1	1	1	1	1	1	4	4	4	4	4	4	4	4	4	4	4	4	4	4	4	4	4	4	4	4	4	4	4	2	1	4	1	4	1	2.5	1	1	4	4	4	4
14	149	2	1	1	2	2	2	1	3	1	1	1	1	4	3	4	3	4	4	4	4	4	4	4	4	4	4	4	4	4	4	4	4	4	4	4	1	2	4	2	8	2	1.5	2	1	3.5	4	4	4
15	139	2	2	3	3	1	1	1	1	2	2	2	3	4	3	4	3	4	4	4	4	4	3	3	4	4	4	4	3	4	4	4	4	4	4	4	2	3	4	2	3	1	2.5	1	2.25	3.5	4	3.5	3.75
16	131	2	3	2	2	2	2	2	2	2	2	2	2	4	3	3	3	4	4	4	4	3	4	4	3	4	4	4	3	4	4	4	4	4	4	4	2	3	4	3	2	2	2.25	2	2	3.25	4	3.5	3.75
17	148	2	2	1	1	1	2	2	1	1	1	1	1	5	5	5	5	5	5	5	5	5	4	4	4	4	4	4	3	5	5	5	5	4	4	4	2	3	4	3	2	2	1.5	1.5	1	5	5	4.25	3.75
18	118	2	2	2	2	3	3	4	4	3	3	4	3	3	3	3	3	3	4	4	4	3	3	3	3	3	4	3	3	4	3	3	4	3	3	3	1	2	4	4	3	1	2	3.5	3.25	3	3.75	3	3.25
20	158	1	1	1	1	2	2	1	1	3	3	3	3	4	4	4	4	4	4	4	4	5	4	4	4	4	4	4	4	4	4	4	4	3	4	4	1	2	4	5	2	1	1	1.5	3	4	4	4.25	4
21	123	2	2	2	2	2	2	2	2	3	3	3	3	4	3	2	3	4	4	4	4	2	3	3	3	4	4	4	4	4	4	4	4	3	4	3	2	2	4	4	3	2	2	2	3	3	4	2.75	4
22	156	1	1	1	1	1	1	1	1	2	2	2	2	5	5	5	5	5	5	5	5	5	5	5	5	5	5	5	5	5	5	5	5	5	5	5	1	1	5	1	7	1	1	1	2	5	5	5	5
23	165	2	3	1	1	1	1	1	1	1	1	1	1	3	4	5	4	4	4	4	4	4	4	4	4	4	4	4	4	5	5	5	4	5	4	4	2	1	4	1	7	2	1.75	1	1	4	4	4	4
24	167	1	1	1	1	1	1	1	1	1	1	1	1	5	4	5	5	5	5	5	5	4	4	5	4	4	4	4	4	4	4	4	4	4	4	4	2	1	5	1	7	1	1	1	1	4.75	5	4.25	4
25	159	4	4	4	4	4	4	4	4	5	5	4	4	3	1	2	1	5	5	5	5	2	2	2	2	5	5	5	5	5	5	5	5	5	5	5	1	2	5	2	8	2	4	4	4.5	1.75	5	2	5
26	200	2	2	2	2	2	2	2	2	2	2	2	2	5	5	5	5	5	5	5	5	5	5	5	5	5	5	5	5	5	5	5	5	5	5	5	2	1	3	2	4	1	2	2	2	5	5	5	5
27	167	2	3	3	1	1	1	2	1	1	2	2	2	5	5	5	5	3	4	3	4	4	4	4	4	4	4	4	4	4	5	5	4	4	4	4	1	2	5	2	7	1	2.25	1.25	1.75	5	3.5	4	4
28	121	3	4	2	4	3	3	2	2	2	3	4	3	3	2	4	4	2	3	4	4	3	4	3	3	3	3	4	2	3	2	2	3	4	4	3	1	2	4	1	7	2	3.25	2.5	3	3.25	3.25	3.25	3
29	144	3	4	5	5	4	3	5	5	4	5	4	2	3	2	4	4	5	4	4	4	4	3	3	3	4	4	3	3	4	4	4	3	3	4	3	2	1	5	1	7	1	4.25	4.25	3.75	3.25	4.25	3.25	3.5
30	138	4	2	4	4	4	4	4	4	4	4	4	4	4	3	3	3	4	4	4	4	4	3	2	3	4	4	4	3	3	3	3	4	3	4	4	2	1	5	1	7	1	3.5	4	4	3.25	4	3	3.75
31	145	2	2	3	2	3	2	3	2	2	2	2	2	4	4	4	4	5	4	4	5	4	4	5	4	4	3	4	3	5	5	4	4	5	5	5	2	2	3	2	8	1	2.25	2.5	2	4	4.5	4.25	3.5
32	145	3	3	4	4	4	4	5	3	4	3	3	4	3	2	2	2	4	3	4	5	3	3	3	2	2	3	2	4	5	4	5	4	5	4	5	1	2	5	4	3	1	3.5	4	3.5	2.25	4	2.75	2.75
33	149	2	2	2	3	1	3	3	1	3	3	1	1	4	3	3	4	4	5	5	5	4	4	5	4	2	3	3	2	5	5	5	5	4	4	5	2	3	4	5	5	1	2.25	2	2	3.5	4.75	4.25	2.5
34	151	1	1	3	3	3	2	3	2	2	2	3	2	5	5	4	5	5	4	4	5	4	4	4	4	4	3	3	4	4	3	5	5	5	5	4	2	4	2	2	8	2	2	2.5	2.25	4.75	4.5	4	3.5
35	130	2	1	2	2	3	2	3	2	3	3	2	3	2	2	1	2	5	4	5	4	2	2	2	2	4	4	3	4	5	4	5	4	5	5	5	1	3	4	5	2	1	1.75	2.5	2.75	1.75	4.5	2	3.75
36	128	2	3	3	2	3	2	4	3	3	3	3	3	2	2	3	3	4	5	4	4	2	2	3	1	3	4	3	3	4	5	4	4	5	5	5	2	2	4	4	5	2	2.5	3	3	2.5	4.25	2	3.25
37	150	2	2	2	1	2	2	3	2	2	2	3	2	5	4	4	5	4	5	5	5	5	5	4	5	4	3	4	3	4	5	4	5	4	5	5	1	3	4	4	2	2	1.75	2.25	2.25	4.5	4.75	4.75	3.5
38	158	3	2	2	2	2	2	1	1	2	1	1	1	5	4	5	5	5	4	5	4	5	4	5	5	2	3	2	3	5	4	5	4	4	5	5	1	2	4	4	2	2	2.25	1.5	1.25	4.75	4.5	4.75	2.5
39	139	2	2	2	1	3	2	2	1	2	2	2	2	4	4	4	5	5	4	4	5	4	4	4	3	3	4	4	2	4	4	5	5	4	4	5	2	1	4	3	1	2	1.75	2	2	4.25	4.5	3.75	3.25
40	166	5	5	5	5	5	5	5	5	3	4	5	5	5	5	5	5	5	4	4	4	3	3	3	3	5	5	5	5	5	4	4	5	3	4	5	1	1	4	4	6	1	5	5	4.25	5	4.25	3	5
41	143	1	1	3	3	1	1	2	3	2	3	3	1	4	5	5	4	4	4	4	5	4	4	3	4	2	2	3	2	4	5	4	5	2	3	4	2	4	1	1	3	2	2	1.75	2.25	4.5	4.25	3.75	2.25
42	155	1	2	1	2	1	3	1	3	1	3	1	1	4	4	5	4	5	4	3	4	3	3	2	2	3	2	3	2	4	4	4	5	4	5	5	1	3	4	3	3	1	1.5	2	1.5	4.25	4	2.5	2.5
43	149	1	1	3	3	2	3	2	2	2	2	2	3	3	4	5	4	4	5	5	4	4	3	3	4	4	4	4	3	4	5	5	5	4	4	5	2	2	2	3	5	1	2	2.25	2.25	4	4.5	3.5	3.75
44	158	2	3	1	1	1	3	3	3	1	1	3	3	4	4	3	4	5	5	5	5	4	5	4	5	2	3	2	4	4	4	5	5	4	5	5	2	1	5	1	7	1	1.75	2.5	2	3.75	5	4.5	2.75
45	155	1	1	1	1	3	3	2	1	3	1	1	3	4	4	4	4	4	4	4	4	3	3	4	3	5	4	4	3	4	5	5	5	3	4	3	1	1	4	4	1	1	1	2.25	2	4	4	3.25	4
46	137	1	1	2	3	3	2	3	1	2	2	2	2	3	3	4	4	4	3	3	4	4	3	2	3	3	3	3	3	3	4	4	5	5	4	4	2	1	5	1	7	1	1.75	2.25	2	3.5	3.5	3	3
47	137	2	2	2	3	3	3	4	4	3	3	2	2	3	3	2	2	4	4	5	4	2	2	2	3	4	4	5	4	4	5	5	4	3	4	5	2	2	4	3	6	1	2.25	3.5	2.5	2.5	4.25	2.25	4.25
48	174	1	1	1	1	2	2	2	2	2	3	1	1	4	5	3	3	4	4	4	4	3	3	3	4	3	5	5	5	5	5	5	5	5	5	5	1	1	4	1	7	2	1	2	1.75	3.75	4	3.25	4.5
49	132	2	2	2	2	2	2	2	3	3	3	3	4	3	3	2	3	4	4	4	4	3	2	3	3	4	4	4	3	4	4	4	3	4	4	5	2	1	4	3	8	2	2	2.25	3.25	2.75	4	2.75	3.75
50	142	2	2	2	2	3	2	2	1	2	2	2	3	2	4	4	4	5	5	5	5	4	4	5	4	4	4	4	4	5	5	4	4	3	4	4	1	3	3	3	3	2	2	2	2.25	3.5	5	4.25	4
51	122	3	3	2	3	2	3	4	4	3	2	3	3	4	3	3	3	3	3	3	2	3	4	3	3	3	2	2	3	2	4	2	3	2	3	4	2	1	4	1	8	1	2.75	3.25	2.75	3.25	2.75	3.25	2.5
52	142	2	2	2	2	2	3	2	3	2	2	2	2	3	4	4	4	4	4	4	4	4	4	4	4	4	4	4	4	5	4	5	4	4	4	5	1	4	2	1	8	1	2	2.5	2	3.75	4	4	4
53	160	2	2	2	2	2	2	1	1	3	1	1	3	5	3	3	3	4	4	5	3	2	3	4	3	3	4	5	5	4	4	4	4	4	5	5	1	2	4	4	8	2	2	1.5	2	3.5	4	3	4.25
54	127	5	5	4	4	5	4	4	4	5	4	5	4	3	3	4	3	2	2	2	2	3	2	2	3	2	2	3	2	2	3	2	2	2	3	4	2	2	4	4	8	1	4.5	4.25	4.5	3.25	2	2.5	2.25
55	161	2	2	2	2	2	2	2	2	2	1	1	1	5	5	5	5	5	5	5	5	5	5	5	5	5	5	5	5	5	5	5	5	5	5	5	1	2	2	3	5	2	2	2	1.25	5	5	5	5
56	194	2	1	1	2	1	1	2	2	2	2	2	2	5	5	5	5	5	5	5	5	5	5	4	5	4	5	5	5	5	5	5	5	5	5	5	1	1	5	3	5	1	1.5	1.5	2	5	5	4.75	4.75
57	197	2	2	2	2	2	2	2	1	2	2	2	2	5	4	4	5	5	5	5	5	5	5	5	5	5	5	5	5	5	5	5	5	5	5	5	1	1	4	3	2	1	2	1.75	2	4.5	5	5	5
58	162	1	1	1	1	1	1	1	1	1	1	1	1	4	4	4	4	5	4	4	4	4	4	4	5	4	4	4	3	4	4	4	5	4	4	4	2	1	4	1	7	1	1	1	1	4	4.25	4.25	3.75
60	155	1	2	1	2	2	3	2	2	1	3	2	1	4	3	3	4	4	4	3	3	4	3	3	4	4	4	5	4	4	3	3	4	4	4	3	1	1	4	3	8	2	1.5	2.25	1.75	3.5	3.5	3.5	4.25
61	138	4	5	4	5	4	4	5	4	4	5	4	4	3	3	2	4	3	4	3	3	3	2	2	2	4	4	4	2	4	3	3	3	3	3	5	1	1	5	1	7	1	4.5	4.25	4.25	3	3.25	2.25	3.5
62	158	1	1	1	3	1	1	3	3	1	1	2	3	4	3	4	4	4	4	5	5	4	5	4	4	4	5	4	4	4	4	5	5	4	4	5	1	1	4	3	7	1	1.5	2	1.75	3.75	4.5	4.25	4.25
63	146	2	1	2	2	1	1	1	1	2	1	1	1	3	3	3	3	4	4	3	4	4	4	4	4	4	4	4	3	3	3	3	3	3	4	4	2	1	2	1	7	2	1.75	1	1.25	3	3.75	4	3.75
64	152	1	1	1	1	1	1	1	1	1	1	1	1	5	5	5	5	5	5	5	5	5	5	5	5	5	5	5	5	5	5	5	5	5	5	5	1	1	3	1	7	1	1	1	1	5	5	5	5
65	171	1	2	2	2	1	2	2	1	3	3	3	2	5	5	5	5	4	3	5	4	4	3	4	5	3	4	5	5	5	4	5	5	4	5	5	2	1	2	2	2	1	1.75	1.5	2.75	5	4	4	4.25
66	159	3	2	1	1	3	2	3	2	1	3	1	1	5	3	4	5	5	5	4	5	5	4	4	3	5	5	5	4	4	4	4	5	4	5	5	1	4	4	2	1	1	1.75	2.5	1.5	4.25	4.75	4	4.75
67	182	2	2	2	1	3	3	2	2	1	1	2	2	4	5	5	5	4	3	5	5	5	5	5	5	5	4	5	5	4	4	5	5	4	5	5	1	3	4	4	2	1	1.75	2.5	1.5	4.75	4.25	5	4.75
68	113	2	4	2	2	3	2	4	5	1	1	1	2	3	2	4	3	3	3	4	3	4	3	3	4	2	4	3	3	4	4	4	4	1	3	4	1	2	4	3	2	2	2.5	3.5	1.25	3	3.25	3.5	3
69	136	3	3	3	1	1	1	3	2	2	2	2	2	4	3	3	4	5	4	4	4	3	3	5	4	3	5	4	3	4	5	3	3	3	3	3	2	4	3	3	2	2	2.5	1.75	2	3.5	4.25	3.75	3.75
71	174	1	2	2	2	2	1	1	1	2	2	2	2	4	4	5	3	3	5	5	4	4	4	4	4	4	4	5	5	3	3	3	4	5	5	4	2	3	3	3	4	2	1.75	1.25	2	4	4.25	4	4.5
72	135	2	2	2	2	2	2	3	1	3	3	1	3	4	3	2	4	4	4	4	4	4	3	3	4	4	5	4	3	4	4	3	4	4	4	4	1	4	2	3	8	1	2	2	2.5	3.25	4	3.5	4
73	94	2	2	2	2	1	1	1	1	1	1	3	3	4	4	4	4	2	2	2	2	2	1	1	1	2	3	3	3	4	4	4	4	3	3	3	1	2	3	2	8	2	2	1	2	4	2	1.25	2.75
74	138	2	2	2	2	2	2	3	3	3	3	3	3	4	4	4	3	4	5	5	5	3	4	3	3	5	5	4	3	4	3	5	3	4	4	4	1	4	2	3	3	1	2	2.5	3	3.75	4.75	3.25	4.25
75	154	3	3	3	3	1	1	1	1	1	1	1	1	4	4	4	4	5	5	5	5	4	4	3	3	4	4	4	4	4	4	4	4	4	4	4	1	4	1	2	8	1	3	1	1	4	5	3.5	4
76	152	2	2	2	2	2	3	3	3	3	3	3	3	4	4	4	4	5	5	5	5	4	4	4	4	4	4	4	5	5	5	5	5	4	4	4	1	3	2	2	4	1	2	2.75	3	4	5	4	4.25
77	156	3	3	3	3	1	1	1	3	3	3	3	3	4	4	4	4	4	5	5	5	4	3	3	4	5	5	5	5	4	4	4	4	4	4	4	1	4	2	3	8	1	3	1.5	3	4	4.75	3.5	5
78	139	2	2	1	2	1	2	2	2	2	2	2	2	4	5	4	4	5	4	4	4	4	4	4	4	4	4	4	4	5	5	4	4	4	4	4	2	2	3	1	8	2	1.75	1.75	2	4.25	4.25	4	4
79	187	1	1	1	1	3	3	3	1	1	1	2	2	5	5	5	5	5	5	5	5	5	5	5	5	5	5	5	5	5	5	5	5	5	5	5	2	1	5	3	7	1	1	2.5	1.5	5	5	5	5
80	165	2	3	1	2	2	2	1	2	1	2	2	2	5	5	5	5	5	5	5	5	5	4	5	5	5	3	4	5	3	5	4	3	5	4	5	1	3	3	2	8	1	2	1.75	1.75	5	5	4.75	4.25
81	197	2	2	2	2	2	2	1	2	1	2	1	2	5	5	5	5	5	5	5	5	5	5	5	5	5	5	5	5	5	5	5	5	5	5	5	1	1	4	1	1	1	2	1.75	1.5	5	5	5	5
82	160	2	2	2	2	2	2	2	2	1	1	2	2	5	5	5	5	5	5	5	5	5	5	5	5	5	5	5	5	5	5	5	5	5	5	5	2	3	2	2	8	1	2	2	1.5	5	5	5	5
83	167	2	2	1	1	2	3	3	1	1	3	1	2	5	3	5	3	2	3	4	5	5	4	5	5	4	4	3	5	4	4	5	3	5	4	5	2	1	4	3	8	2	1.5	2.25	1.75	4	3.5	4.75	4
84	141	3	3	3	3	1	1	1	1	2	2	2	2	4	4	4	4	4	3	3	3	4	3	3	3	3	3	3	4	4	4	5	4	4	4	5	2	4	3	1	8	1	3	1	2	4	3.25	3.25	3.25
85	178	2	2	1	2	2	1	1	2	2	1	1	3	5	5	5	4	5	4	5	5	5	4	4	5	3	3	5	5	4	4	5	5	4	4	5	2	4	2	2	8	2	1.75	1.5	1.75	4.75	4.75	4.5	4
86	165	2	2	2	2	2	2	2	2	2	2	2	2	4	3	3	3	4	4	4	4	4	4	3	3	4	4	4	3	4	4	4	4	4	4	4	2	2	4	2	3	1	2	2	2	3.25	4	3.5	3.75
87	168	1	1	2	2	1	3	2	1	2	1	2	2	4	5	4	4	5	5	3	3	4	4	4	3	4	4	5	5	5	4	3	3	4	4	5	1	1	4	4	2	1	1.5	1.75	1.75	4.25	4	3.75	4.5
88	168	1	2	1	2	2	1	3	1	2	3	1	1	4	5	5	4	4	5	4	5	4	4	4	3	5	3	4	5	3	4	4	5	4	5	4	1	2	4	2	1	1	1.5	1.75	1.75	4.5	4.5	3.75	4.25
89	183	1	2	2	2	1	2	2	1	2	2	1	3	5	5	5	5	4	5	4	4	5	5	5	4	5	4	4	5	5	4	4	5	3	5	5	2	3	3	3	4	2	1.75	1.5	2	5	4.25	4.75	4.5
90	127	2	2	2	1	2	2	2	1	2	2	2	2	3	3	4	4	4	5	4	4	3	4	3	3	4	4	4	2	4	5	4	4	4	4	4	2	1	4	3	1	2	1.75	1.75	2	3.5	4.25	3.25	3.5
91	150	3	2	1	3	2	1	3	1	2	3	1	1	5	5	4	3	4	4	3	4	5	4	3	4	5	4	3	4	3	5	4	4	5	4	5	1	1	4	3	2	1	2.25	1.75	1.75	4.25	3.75	4	4
92	135	2	2	2	2	3	3	3	3	3	3	3	3	4	4	4	4	4	4	4	4	4	3	3	3	3	3	3	3	4	4	4	4	4	4	4	2	2	2	3	4	2	2	3	3	4	4	3.25	3
93	139	4	3	4	3	3	4	2	2	3	3	3	4	4	3	4	4	4	2	2	3	3	3	3	3	4	4	3	3	4	4	4	4	4	4	4	2	1	3	1	1	1	3.5	2.75	3.25	3.75	2.75	3	3.5
94	133	2	2	2	2	3	2	3	2	3	3	3	3	4	4	4	4	4	4	4	4	4	3	3	4	3	4	4	4	4	4	4	4	3	4	3	2	1	4	2	3	1	2	2.5	3	4	4	3.5	3.75
95	158	4	4	2	5	4	4	2	5	5	3	5	5	3	2	2	2	3	4	4	4	4	3	4	4	4	5	5	5	5	5	5	5	4	4	4	1	3	4	4	4	1	3.75	3.75	4.5	2.25	3.75	3.75	4.75
96	138	4	4	4	4	4	4	2	2	2	2	2	2	3	3	3	3	4	4	4	4	3	3	4	3	5	5	5	3	4	4	4	4	3	3	3	1	4	2	3	6	1	4	3	2	3	4	3.25	4.5
97	161	1	1	3	1	1	3	1	1	1	1	2	1	4	5	4	4	4	3	4	4	4	3	4	4	4	4	4	4	5	4	4	4	4	4	4	2	2	4	3	3	2	1.5	1.5	1.25	4.25	3.75	3.75	4
98	125	4	4	4	4	4	3	4	4	4	3	4	4	2	2	2	3	3	3	3	3	2	2	2	2	3	3	3	2	2	3	3	3	3	3	3	2	4	4	3	6	1	4	3.75	3.75	2.25	3	2	2.75
99	157	5	5	5	5	5	5	5	5	5	5	5	5	5	4	4	3	4	4	4	4	2	3	3	3	4	3	3	3	3	3	4	4	4	4	3	2	2	5	2	6	1	5	5	5	4	4	2.75	3.25
100	126	3	1	1	1	2	2	2	3	3	3	3	3	3	3	4	4	4	3	3	4	2	2	2	2	5	5	5	4	3	4	5	4	3	3	3	1	4	2	3	1	1	1.5	2.25	3	3.5	3.5	2	4.75
101	121	3	3	3	3	3	4	4	3	3	3	3	3	2	3	3	3	3	3	3	3	4	3	2	3	3	3	3	3	3	3	3	3	3	3	3	2	2	5	4	6	1	3	3.5	3	2.75	3	3	3
102	173	2	1	2	1	2	1	1	1	3	2	2	3	5	4	5	5	5	5	5	5	5	4	5	5	4	5	5	4	4	4	4	5	4	5	5	2	4	2	1	3	1	1.5	1.25	2.5	4.75	5	4.75	4.5
103	149	1	1	1	1	2	1	1	1	1	3	1	3	4	4	4	5	4	4	4	4	4	3	4	3	3	3	2	3	3	2	4	3	3	5	5	1	4	4	1	6	1	1	1.25	2	4.25	4	3.5	2.75
104	146	2	2	2	2	2	2	2	2	2	2	2	2	2	4	4	5	5	4	4	5	5	4	4	4	5	5	5	5	4	4	5	5	5	4	4	2	4	4	3	1	1	2	2	2	3.75	4.5	4.25	5
105	161	1	2	2	1	1	2	1	1	1	1	1	1	4	4	4	4	4	4	4	4	4	4	4	4	4	4	4	4	4	4	4	4	4	3	3	1	3	4	3	8	2	1.5	1.25	1	4	4	4	4
106	153	2	1	1	1	1	2	2	2	2	2	1	2	4	5	5	4	4	4	3	5	4	5	5	4	5	5	5	4	5	4	5	4	5	5	5	2	4	2	3	2	1	1.25	1.75	1.75	4.5	4	4.5	4.75
107	87	2	1	1	2	2	2	2	1	1	1	1	1	2	2	1	2	2	2	1	2	4	3	3	3	2	3	2	2	3	2	3	2	2	2	2	1	3	3	3	2	1	1.5	1.75	1	1.75	1.75	3.25	2.25
108	147	1	1	1	1	1	1	3	2	2	2	2	2	4	4	4	4	5	4	4	4	5	3	4	4	5	5	5	5	5	4	4	4	3	3	3	1	2	4	3	3	1	1	1.75	2	4	4.25	4	5
109	127	2	2	2	2	2	2	2	2	2	2	2	2	4	4	4	4	4	4	4	4	3	3	3	3	3	4	4	4	5	5	5	5	4	4	4	2	3	2	2	8	2	2	2	2	4	4	3	3.75
110	157	1	3	1	1	1	2	3	1	1	1	2	2	4	4	4	4	4	3	4	3	4	4	4	4	3	4	3	4	4	4	4	3	4	4	5	1	3	5	3	3	1	1.5	1.75	1.5	4	3.5	4	3.5
111	141	2	2	2	2	1	2	1	2	2	2	2	2	4	4	4	4	4	4	4	4	3	4	4	4	4	4	4	4	5	5	5	5	5	5	5	1	1	3	1	7	2	2	1.5	2	4	4	3.75	4
112	145	2	1	1	1	1	1	1	2	1	1	1	1	5	5	5	5	5	5	5	5	5	1	5	5	5	5	5	5	5	4	4	2	5	5	5	2	1	4	2	6	2	1.25	1.25	1	5	5	4	5
113	181	1	1	2	2	1	1	2	1	2	1	2	2	4	4	4	4	4	4	4	5	4	4	5	5	4	4	5	5	5	5	5	5	5	5	5	2	1	4	3	3	1	1.5	1.25	1.75	4	4.25	4.5	4.5
114	149	2	2	2	2	2	2	2	2	2	2	2	2	5	5	4	5	5	5	5	5	3	3	3	3	5	5	4	5	5	5	4	5	5	5	5	1	2	2	3	2	2	2	2	2	4.75	5	3	4.75
115	157	3	1	1	3	1	3	1	1	1	1	1	1	3	4	3	4	4	3	4	4	4	4	4	4	4	4	4	4	4	5	4	5	5	4	5	1	4	1	1	8	2	2	1.5	1	3.5	3.75	4	4
116	119	2	2	3	3	4	4	3	3	4	2	2	3	2	2	4	4	4	4	4	4	4	3	3	3	1	3	5	2	4	2	3	2	3	2	2	1	3	2	3	2	2	2.5	3.5	2.75	3	4	3.25	2.75
117	185	1	2	2	2	2	1	2	2	2	2	3	3	5	5	5	5	5	5	5	5	5	5	5	5	5	5	5	5	5	5	5	5	5	5	5	1	2	3	2	4	1	1.75	1.75	2.5	5	5	5	5
118	177	1	1	1	1	1	1	1	1	2	2	2	2	5	5	4	4	4	4	5	5	5	4	4	4	5	5	5	5	5	5	5	5	3	5	3	1	1	4	4	1	1	1	1	2	4.5	4.5	4.25	5
119	160	3	3	2	1	2	3	1	3	2	3	3	2	4	4	5	5	5	5	5	5	4	4	4	2	5	5	4	5	5	5	5	5	5	4	3	2	4	4	3	6	2	2.25	2.25	2.5	4.5	5	3.5	4.75
120	159	3	2	2	1	1	1	2	2	1	1	2	3	4	3	3	4	5	5	5	5	3	4	4	4	4	5	4	5	4	5	5	4	4	5	4	2	4	4	2	4	2	2	1.5	1.75	3.5	5	3.75	4.5
121	173	1	3	1	2	2	2	1	2	1	2	3	3	5	5	5	5	4	4	4	4	5	5	5	5	3	5	5	5	3	3	4	3	5	5	5	1	1	4	3	8	1	1.75	1.75	2.25	5	4	5	4.5
122	152	1	1	1	1	2	1	1	1	1	1	1	1	4	3	3	3	4	4	4	4	4	4	4	3	4	4	4	3	4	4	4	4	3	4	4	2	2	5	4	3	2	1	1.25	1	3.25	4	3.75	3.75
123	193	1	1	1	2	2	2	2	2	2	2	2	2	5	5	5	5	5	3	3	5	5	5	5	5	5	5	5	5	5	5	5	5	5	5	5	1	1	4	3	1	1	1.25	2	2	5	4	5	5
124	118	3	4	4	2	2	3	2	2	2	2	3	3	2	3	2	3	3	2	3	2	3	5	5	3	3	3	3	3	3	3	3	3	3	3	3	2	3	2	1	8	1	3.25	2.25	2.5	2.5	2.5	4	3
125	146	3	1	1	2	2	1	3	2	3	2	1	3	5	3	5	4	4	4	4	4	4	4	4	4	4	4	4	4	4	4	4	4	4	4	4	2	3	2	3	8	1	1.75	2	2.25	4.25	4	4	4
126	174	1	1	3	1	1	1	1	3	2	2	2	2	5	5	5	5	5	5	4	4	4	4	4	4	5	5	4	5	4	5	4	5	5	4	4	1	1	5	1	7	1	1.5	1.5	2	5	4.5	4	4.75
127	158	1	1	1	3	1	3	2	3	1	1	1	3	4	5	5	5	5	5	5	5	5	4	4	4	5	5	5	5	5	5	5	5	5	4	5	1	3	4	3	3	1	1.5	2.25	1.5	4.75	5	4.25	5
128	139	5	4	4	4	3	4	5	4	5	5	5	4	4	4	4	3	3	4	4	4	4	2	2	2	3	3	3	3	3	3	4	5	2	2	2	1	1	4	3	7	1	4.25	4	4.75	3.75	3.75	2.5	3
129	169	3	1	3	1	3	2	3	1	1	1	1	1	4	3	4	4	4	4	4	5	5	4	5	4	5	5	4	5	4	5	4	5	5	5	5	1	4	4	4	1	1	2	2.25	1	3.75	4.25	4.5	4.75
130	162	1	3	1	1	3	1	3	1	1	3	1	3	4	3	4	4	3	4	4	4	4	4	5	4	4	5	4	5	4	5	4	5	5	4	4	1	4	2	2	2	1	1.5	2	2	3.75	3.75	4.25	4.5
131	138	4	5	4	3	3	4	5	3	5	5	5	5	4	2	2	3	3	3	3	3	2	3	3	3	4	4	3	3	3	3	3	3	3	3	3	2	1	4	3	1	2	4	3.75	5	2.75	3	2.75	3.5
132	121	2	2	2	2	2	2	2	3	3	3	3	3	3	3	3	4	4	4	4	4	3	3	3	3	3	4	4	3	3	4	4	4	4	3	3	2	2	2	2	8	1	2	2.25	3	3.25	4	3	3.5
133	150	2	3	3	2	2	2	1	2	2	1	1	1	4	4	3	4	5	4	5	5	3	3	4	4	5	5	4	3	3	4	4	3	3	4	4	2	1	2	1	7	1	2.5	1.75	1.25	3.75	4.75	3.5	4.25
134	147	4	4	3	4	4	3	4	2	4	4	4	4	2	2	2	2	4	4	4	4	3	3	3	3	5	5	3	5	5	5	3	5	3	4	4	1	1	3	2	8	2	3.75	3.25	4	2	4	3	4.5
135	133	1	2	2	2	2	1	2	2	2	2	2	2	2	3	4	3	4	4	4	4	4	3	4	4	4	4	4	5	4	5	4	4	4	4	5	2	3	3	3	3	1	1.75	1.75	2	3	4	3.75	4.25
136	131	2	2	2	3	3	3	3	3	2	2	2	2	3	3	3	4	4	4	4	4	4	3	3	3	4	4	4	4	4	4	4	4	4	4	4	2	2	2	3	2	1	2.25	3	2	3.25	4	3.25	4
137	149	1	3	1	1	1	3	1	1	3	1	3	3	4	4	3	4	3	3	4	4	3	4	3	4	4	4	5	4	4	4	3	4	3	4	4	1	2	2	3	8	1	1.5	1.5	2.5	3.75	3.5	3.5	4.25
138	134	2	2	2	1	1	3	1	3	2	2	2	2	3	3	3	3	4	5	5	4	3	4	3	4	3	3	2	3	4	4	4	4	4	5	4	1	4	4	1	6	1	1.75	2	2	3	4.5	3.5	2.75
139	167	1	2	1	1	2	1	1	1	1	3	1	1	3	4	5	4	4	4	5	5	5	3	4	5	4	4	4	5	4	3	4	5	4	5	4	1	3	3	2	5	1	1.25	1.25	1.5	4	4.5	4.25	4.25
140	165	1	1	1	1	1	1	3	3	1	1	1	1	4	4	4	4	4	4	4	3	4	4	4	5	3	5	4	4	3	5	5	5	5	5	5	2	2	4	3	8	1	1	2	1	4	3.75	4.25	4
141	169	1	1	1	1	1	1	3	3	3	3	3	3	4	4	4	4	5	5	5	5	4	4	4	4	4	5	5	5	5	5	5	5	5	5	5	2	3	3	3	3	1	1	2	3	4	5	4	4.75
142	147	1	3	3	3	3	1	1	3	3	1	3	1	3	4	3	4	3	4	4	4	4	3	4	4	4	3	4	4	4	4	4	4	4	4	4	1	2	4	3	8	1	2.5	2	2	3.5	3.75	3.75	3.75
143	140	1	1	1	3	2	1	2	2	2	2	2	2	4	4	4	4	4	4	4	4	4	4	4	4	4	4	4	4	3	4	3	4	4	4	4	1	4	2	2	8	1	1.5	1.75	2	4	4	4	4
144	149	2	2	2	3	3	2	2	2	2	3	1	1	4	4	4	4	4	4	5	4	4	3	4	4	5	4	4	5	4	4	5	4	5	4	5	2	2	2	2	2	1	2.25	2.25	1.75	4	4.25	3.75	4.5
145	146	1	1	1	1	2	2	2	2	2	2	3	3	3	3	3	4	4	4	4	4	4	4	4	4	5	5	5	5	5	5	5	5	5	5	5	2	3	3	4	5	2	1	2	2.5	3.25	4	4	5
146	142	3	2	4	2	4	2	3	4	4	4	3	2	4	2	4	2	4	4	4	2	4	3	2	4	4	5	4	4	4	4	3	4	5	5	5	1	4	2	3	5	2	2.75	3.25	3.25	3	3.5	3.25	4.25
147	129	2	2	2	2	2	3	3	3	3	3	2	2	2	3	3	3	3	4	4	4	4	4	4	4	3	4	4	4	4	4	3	3	4	4	4	2	3	4	3	2	1	2	2.75	2.5	2.75	3.75	4	3.75
149	163	1	1	1	1	1	3	1	1	2	2	1	1	3	4	4	5	4	4	4	4	3	4	4	3	4	4	4	5	5	5	4	3	4	5	4	1	1	5	1	2	2	1	1.5	1.5	4	4	3.5	4.25
150	147	2	2	2	2	3	2	2	2	2	2	2	2	4	4	4	5	5	4	5	4	4	4	5	4	4	5	5	4	4	5	4	5	4	4	4	1	2	4	1	5	1	2	2.25	2	4.25	4.5	4.25	4.5
151	179	1	1	1	1	1	1	1	3	3	3	3	1	4	4	4	4	5	5	5	5	4	5	5	5	5	5	5	5	5	5	5	5	5	5	5	1	1	4	2	7	1	1	1.5	2.5	4	5	4.75	5
152	139	2	2	2	2	1	3	1	3	3	2	3	3	2	2	3	3	4	4	4	4	4	4	4	4	4	4	4	4	4	4	4	4	4	4	4	1	2	3	3	4	2	2	2	2.75	2.5	4	4	4
153	153	3	3	3	3	3	3	4	4	4	4	4	4	3	4	4	4	4	4	4	4	2	2	2	2	4	4	4	4	5	5	5	5	5	5	5	2	3	3	4	1	1	3	3.5	4	3.75	4	2	4
154	115	3	3	3	3	2	2	2	4	4	4	3	3	4	2	2	2	2	2	3	3	2	2	2	3	4	4	4	3	3	3	3	2	2	2	3	1	3	2	3	8	1	3	2.5	3.5	2.5	2.5	2.25	3.75
155	123	2	2	2	2	3	3	3	3	2	2	2	2	4	3	3	3	4	4	4	4	4	3	3	3	2	4	4	4	5	4	3	3	4	4	4	1	4	3	2	1	1	2	3	2	3.25	4	3.25	3.5
156	167	1	3	1	3	1	1	3	1	3	1	3	1	3	4	3	4	5	5	5	4	5	5	5	5	5	4	5	4	4	5	4	5	4	4	5	2	4	2	2	8	1	2	1.5	2	3.5	4.75	5	4.5
157	132	2	2	2	2	3	3	3	3	3	3	3	3	4	4	4	4	4	4	4	4	4	4	4	4	3	3	3	3	4	4	4	4	4	4	4	2	3	2	2	4	1	2	3	3	4	4	4	3
158	138	2	2	2	2	3	3	3	3	3	3	3	3	4	4	4	4	5	5	5	5	4	3	4	4	4	4	4	4	4	4	3	4	4	4	4	1	3	4	3	3	1	2	3	3	4	5	3.75	4
159	113	2	2	2	2	2	2	2	2	3	3	3	3	3	3	3	3	4	4	4	4	2	2	2	2	3	3	3	3	3	3	4	3	4	4	4	2	1	2	2	4	1	2	2	3	3	4	2	3
160	136	3	4	3	4	2	3	4	4	3	2	3	4	4	2	3	3	4	5	5	5	4	3	3	3	5	5	4	3	4	4	5	3	4	4	4	2	1	4	3	7	1	3.5	3.25	3	3	4.75	3.25	4.25
161	172	1	3	1	1	1	1	1	1	2	2	2	2	4	4	5	4	5	4	4	4	4	4	4	3	4	5	4	5	4	4	5	5	5	4	5	1	4	1	2	6	1	1.5	1	2	4.25	4.25	3.75	4.5
162	128	5	5	5	4	2	2	2	4	4	4	4	3	3	2	2	2	4	4	4	4	3	3	3	3	3	3	3	3	3	3	3	3	3	3	3	1	1	3	2	3	2	4.75	2.5	3.75	2.25	4	3	3
163	147	2	2	2	2	2	2	3	3	3	3	3	3	4	4	4	4	5	5	5	5	4	4	4	4	5	5	5	5	5	4	4	4	4	4	4	1	4	4	4	1	1	2	2.5	3	4	5	4	5
164	145	2	2	1	2	2	2	1	2	1	1	1	1	4	4	4	4	4	4	4	4	4	4	4	4	4	4	4	3	4	4	4	4	4	4	4	1	3	4	3	6	1	1.75	1.75	1	4	4	4	3.75
165	151	1	1	3	1	1	1	1	1	1	1	3	1	4	3	3	3	4	4	4	4	4	4	3	4	3	4	3	4	4	3	4	3	3	5	5	2	3	3	3	2	2	1.5	1	1.5	3.25	4	3.75	3.5
166	150	3	3	3	3	1	1	3	1	3	1	3	1	3	4	3	4	4	4	3	3	4	3	4	4	4	4	5	5	4	5	4	4	4	4	4	2	2	4	3	2	1	3	1.5	2	3.5	3.5	3.75	4.5
167	126	3	3	3	3	3	3	4	4	4	4	4	4	2	2	3	3	4	4	3	3	4	3	2	3	4	3	2	3	4	3	2	3	3	4	4	1	3	2	5	6	2	3	3.5	4	2.5	3.5	3	3
168	141	4	4	4	4	4	4	4	5	3	3	3	4	4	4	4	4	4	4	3	3	3	3	3	3	3	4	4	3	3	4	4	3	3	4	3	2	3	4	2	6	1	4	4.25	3.25	4	3.5	3	3.5
169	155	1	1	1	1	3	3	1	1	1	1	3	1	4	2	3	3	4	4	4	4	3	4	4	2	4	4	4	4	3	5	5	4	5	5	5	2	4	3	4	1	1	1	2	1.5	3	4	3.25	4
170	107	2	2	2	2	2	2	3	3	3	3	3	3	2	2	2	2	3	3	3	3	2	2	2	3	3	2	3	3	2	3	3	2	3	3	3	2	4	2	1	8	2	2	2.5	3	2	3	2.25	2.75
171	160	1	3	3	3	1	3	1	1	1	1	3	1	3	4	4	3	4	4	4	3	4	4	4	3	5	5	4	5	4	5	4	5	5	5	5	1	4	2	2	8	1	2.5	1.5	1.5	3.5	3.75	3.75	4.75
172	128	2	2	2	2	2	2	3	3	3	3	3	3	3	2	3	2	3	2	3	2	3	4	4	3	4	4	4	4	4	4	4	4	4	5	5	2	1	2	1	8	1	2	2.5	3	2.5	2.5	3.5	4
173	80	1	2	1	2	2	2	1	1	2	2	2	1	5	4	5	5	3	1	2	2	1	1	1	1	1	1	2	1	2	2	2	1	2	2	2	2	3	4	3	6	1	1.5	1.5	1.75	4.75	2	1	1.25
174	133	4	4	4	4	4	4	4	4	3	3	3	3	3	2	2	2	2	2	3	3	4	4	3	3	2	4	5	3	3	5	5	3	4	4	4	2	1	4	1	7	2	4	4	3	2.25	2.5	3.5	3.5
175	149	1	1	1	1	3	3	1	1	3	1	3	1	4	4	4	4	4	4	4	4	4	4	4	4	4	3	4	3	4	4	3	4	3	4	3	1	4	2	2	5	1	1	2	2	4	4	4	3.5
176	154	2	2	2	1	1	1	1	1	1	1	1	1	4	4	4	4	4	4	5	5	5	4	4	3	4	4	4	4	4	4	4	4	4	4	4	2	1	3	2	2	1	1.75	1	1	4	4.5	4	4
177	127	3	2	2	4	2	3	3	4	3	3	3	4	2	3	2	3	2	3	3	2	4	4	4	3	3	4	3	3	3	3	3	4	5	4	4	2	2	3	3	5	1	2.75	3	3.25	2.5	2.5	3.75	3.25
178	153	2	2	3	2	3	2	3	2	2	3	3	2	3	4	4	5	4	5	4	5	4	5	5	4	4	4	5	4	5	4	5	4	4	5	5	2	4	2	1	4	1	2.25	2.5	2.5	4	4.5	4.5	4.25
179	156	1	1	3	1	1	3	2	2	1	3	1	1	4	3	5	3	3	4	5	3	3	5	3	3	5	5	4	4	4	5	4	4	4	4	4	2	2	4	3	3	2	1.5	2	1.5	3.75	3.75	3.5	4.5
180	156	2	2	2	3	2	2	3	3	3	3	3	3	2	2	2	4	4	4	4	4	4	5	5	5	5	5	5	5	5	5	5	5	5	5	5	2	1	4	3	2	1	2.25	2.5	3	2.5	4	4.75	5
181	128	2	4	4	3	2	4	2	2	5	4	2	3	4	3	3	4	4	4	3	4	4	3	3	4	3	2	4	3	3	4	3	3	3	3	4	1	3	2	3	3	1	3.25	2.5	3.5	3.5	3.75	3.5	3
182	151	1	3	2	3	2	2	1	1	1	2	3	1	4	3	4	3	3	4	4	3	4	4	3	4	3	4	4	3	4	4	3	4	4	4	4	2	2	4	3	3	1	2.25	1.5	1.75	3.5	3.5	3.75	3.5
183	131	2	4	4	4	4	2	2	4	2	2	2	4	2	2	4	2	2	4	4	2	4	4	4	4	2	2	4	4	5	5	4	3	5	3	3	2	4	3	2	6	1	3.5	3	2.5	2.5	3	4	3
184	140	2	3	1	1	2	1	3	3	3	1	3	1	4	3	4	4	4	3	4	4	4	3	4	3	3	3	3	3	4	4	4	4	2	3	3	2	2	5	3	2	1	1.75	2.25	2	3.75	3.75	3.5	3
185	154	2	3	1	1	1	2	1	1	2	3	2	2	5	5	4	4	4	5	5	5	5	4	4	5	3	4	5	5	5	5	4	4	5	5	3	2	2	5	3	6	1	1.75	1.25	2.25	4.5	4.75	4.5	4.25
186	123	2	3	4	4	2	3	3	3	4	3	3	4	2	3	4	4	3	4	3	3	3	3	2	2	3	2	3	3	4	3	3	4	3	3	3	2	1	1	1	3	1	3.25	2.75	3.5	3.25	3.25	2.5	2.75
187	139	3	1	1	3	3	1	3	1	3	3	3	3	4	4	4	3	3	3	3	4	3	4	3	4	4	3	3	4	4	4	3	3	4	3	4	2	1	5	3	2	1	2	2	3	3.75	3.25	3.5	3.5
188	128	2	3	3	4	4	4	4	4	3	3	5	4	3	3	2	3	3	4	2	4	3	3	3	3	3	2	4	3	4	3	2	2	4	3	3	2	2	3	3	4	1	3	4	3.75	2.75	3.25	3	3
189	182	1	1	2	1	1	2	1	1	2	1	2	1	5	4	4	4	4	5	5	5	5	4	4	4	5	4	4	5	5	5	5	5	5	5	5	2	1	4	3	2	2	1.25	1.25	1.5	4.25	4.75	4.25	4.5
190	111	2	3	3	2	2	2	3	2	2	3	2	3	3	2	3	2	3	2	3	3	3	2	3	3	2	4	4	2	5	3	3	3	5	3	3	2	2	3	2	8	2	2.5	2.25	2.5	2.5	2.75	2.75	3
191	145	3	2	2	2	2	3	3	3	3	3	3	1	4	4	4	4	4	4	4	4	4	4	4	4	4	4	4	4	4	4	4	4	4	4	4	2	1	4	1	7	1	2.25	2.75	2.5	4	4	4	4
192	137	2	4	3	3	3	4	5	4	5	3	4	3	3	3	4	3	5	4	3	4	4	4	2	4	4	2	3	4	3	3	4	3	4	4	3	2	2	3	2	1	1	3	4	3.75	3.25	4	3.5	3.25
193	162	2	2	2	2	2	2	1	1	1	1	1	1	5	5	5	4	5	4	4	4	5	4	4	4	4	5	4	5	4	5	4	5	4	5	5	2	4	1	1	8	1	2	1.5	1	4.75	4.25	4.25	4.5
194	73	2	1	2	1	1	2	2	1	1	3	2	1	1	3	3	2	1	1	3	1	1	1	3	3	1	2	2	2	2	1	3	1	3	2	2	1	2	3	3	2	1	1.5	1.5	1.75	2.25	1.5	2	1.75
195	134	2	3	1	1	2	2	3	3	2	1	3	2	2	4	3	2	4	3	3	3	4	3	4	4	4	4	3	3	3	3	3	4	3	3	3	2	3	3	5	5	2	1.75	2.5	2	2.75	3.25	3.75	3.5
196	117	2	4	3	3	4	4	2	3	2	4	3	3	4	2	4	2	2	3	2	3	2	4	2	3	2	3	4	3	2	3	3	2	3	3	3	2	4	4	4	4	2	3	3.25	3	3	2.5	2.75	3
197	139	3	3	4	3	4	3	4	4	3	3	3	4	3	4	3	3	3	3	3	3	4	3	3	4	3	4	5	5	3	3	3	3	4	3	3	1	3	2	4	1	1	3.25	3.75	3.25	3.25	3	3.5	4.25
198	132	2	2	2	2	1	1	1	1	3	2	3	2	3	3	3	3	4	4	4	4	5	3	4	3	5	4	4	5	4	4	3	4	3	3	4	1	2	4	2	1	1	2	1	2.5	3	4	3.75	4.5
200	133	2	1	3	3	3	3	3	3	1	3	3	3	2	3	3	3	4	3	3	3	4	4	5	5	2	3	3	3	4	2	4	3	4	3	3	2	2	3	2	2	1	2.25	3	2.5	2.75	3.25	4.5	2.75
201	144	3	1	1	3	1	3	1	3	3	1	3	1	4	4	3	3	4	4	4	4	4	5	4	5	3	4	4	3	3	3	3	3	3	3	4	1	2	5	5	1	1	2	2	2	3.5	4	4.5	3.5
202	143	2	2	2	2	3	1	3	1	1	1	3	1	4	2	2	2	4	4	4	4	3	4	4	3	4	4	5	4	4	4	4	4	4	5	4	2	2	4	3	2	1	2	2	1.5	2.5	4	3.5	4.25
203	131	2	3	3	4	4	3	3	4	4	3	4	2	3	5	5	3	3	3	3	4	2	3	3	3	4	3	3	3	3	3	3	3	3	4	5	1	2	3	4	4	1	3	3.5	3.25	4	3.25	2.75	3.25
204	133	3	3	3	3	3	3	4	4	4	4	4	4	3	3	3	3	4	4	4	4	3	3	3	3	3	4	4	3	3	3	3	4	4	4	4	2	1	4	1	7	1	3	3.5	4	3	4	3	3.5
205	133	2	2	2	1	1	1	2	2	2	2	2	2	4	3	4	4	4	4	4	4	4	4	4	4	4	5	4	4	4	4	4	4	4	4	4	1	2	4	2	3	2	1.75	1.5	2	3.75	4	4	4.25
206	135	3	4	4	4	2	4	3	3	4	2	2	3	2	3	3	4	2	4	3	3	3	4	4	3	4	3	4	4	3	4	4	3	4	3	2	2	3	3	3	5	1	3.75	3	2.75	3	3	3.5	3.75
207	131	2	2	2	3	3	2	3	3	1	3	3	3	4	3	4	3	4	3	3	4	4	3	4	4	3	4	4	3	4	3	4	3	3	4	3	2	4	3	1	8	1	2.25	2.75	2.5	3.5	3.5	3.75	3.5
208	129	4	4	4	4	4	4	4	5	4	4	4	4	4	3	3	3	3	4	4	3	2	2	2	2	3	3	3	3	3	3	3	3	3	3	4	2	1	5	3	2	1	4	4.25	4	3.25	3.5	2	3
209	123	2	2	2	2	3	2	3	3	3	2	3	4	5	3	3	3	4	3	3	3	4	3	3	3	4	3	3	3	3	4	4	3	4	3	3	2	3	2	3	3	1	2	2.75	3	3.5	3.25	3.25	3.25
210	107	4	3	3	3	5	4	3	4	4	3	4	3	1	1	1	3	1	2	3	3	1	3	2	3	1	3	3	2	2	3	2	3	3	3	3	1	1	3	1	4	1	3.25	4	3.5	1.5	2.25	2.25	2.25
211	134	2	2	2	2	2	2	2	1	1	1	1	1	4	3	3	4	5	4	4	3	3	3	3	3	3	3	4	4	4	4	3	3	4	4	4	2	3	2	4	4	1	2	1.75	1	3.5	4	3	3.5
212	133	1	2	2	2	2	2	2	1	2	2	2	2	2	4	4	4	4	4	4	4	4	5	3	4	4	5	4	3	4	4	4	4	3	3	5	1	1	3	1	7	2	1.75	1.75	2	3.5	4	4	4
213	120	3	4	4	4	2	3	3	3	2	4	2	4	2	3	3	4	4	2	2	2	4	3	3	3	4	2	2	3	4	2	3	2	4	3	3	2	3	3	3	3	2	3.75	2.75	3	3	2.5	3.25	2.75
214	185	2	2	2	1	1	1	2	1	2	1	1	2	5	4	4	5	5	5	5	4	5	5	5	5	5	4	4	5	5	4	4	5	5	4	5	2	4	3	3	2	1	1.75	1.25	1.5	4.5	4.75	5	4.5
215	122	2	4	3	2	4	2	2	4	4	2	3	3	4	3	3	3	4	2	3	2	4	2	2	5	3	3	4	4	3	3	2	2	3	3	3	2	3	1	2	1	1	2.75	3	3	3.25	2.75	3.25	3.5
216	115	2	2	2	2	2	2	4	3	3	3	3	3	3	4	3	4	2	3	3	3	2	3	3	2	4	3	3	5	3	3	4	4	3	2	3	2	2	3	3	2	2	2	2.75	3	3.5	2.75	2.5	3.75
217	169	1	2	2	1	1	1	1	1	1	1	1	2	4	5	5	5	4	4	4	5	5	4	5	4	4	4	4	5	4	4	3	4	4	3	3	1	3	4	4	3	1	1.5	1	1.25	4.75	4.25	4.5	4.25
218	135	2	4	3	3	3	3	3	4	4	4	5	5	3	3	3	5	3	3	2	3	4	2	4	4	5	4	3	2	2	3	3	3	3	4	4	2	3	3	1	1	1	3	3.25	4.5	3.5	2.75	3.5	3.5
219	156	1	1	1	1	1	1	1	1	1	1	1	1	4	4	3	2	2	4	4	4	4	4	4	4	4	5	5	4	4	5	4	4	1	5	4	1	1	3	1	7	1	1	1	1	3.25	3.5	4	4.5
220	111	3	1	3	2	2	2	3	1	1	3	3	3	4	3	4	4	4	3	4	5	5	4	4	3	1	2	2	1	1	2	1	1	2	1	1	2	1	4	3	1	2	2.25	2	2.5	3.75	4	4	1.5
221	117	2	4	4	2	4	3	2	2	2	2	4	3	3	3	2	3	2	3	2	3	4	3	2	2	3	3	3	2	2	4	4	3	4	3	3	2	1	1	3	2	1	3	2.75	2.75	2.75	2.5	2.75	2.75
222	124	1	1	1	1	1	1	3	3	3	3	3	3	5	4	3	3	3	4	4	4	2	3	3	3	5	5	5	4	4	3	3	2	3	3	3	2	2	4	3	8	1	1	2	3	3.75	3.75	2.75	4.75
223	165	1	1	1	1	1	2	1	1	1	1	1	1	4	4	4	4	4	4	4	4	4	4	4	3	5	3	4	5	4	5	3	5	3	4	5	2	1	3	3	3	1	1	1.25	1	4	4	3.75	4.25
224	133	4	3	3	3	4	4	4	4	4	3	3	4	4	4	4	4	4	3	2	2	4	3	2	2	4	3	3	3	3	3	4	4	4	3	3	1	1	3	3	3	2	3.25	4	3.5	4	2.75	2.75	3.25
225	140	5	5	5	5	4	4	4	4	3	5	4	3	2	4	3	5	2	4	2	5	2	4	4	3	2	4	2	2	4	2	3	4	5	4	3	2	2	2	2	6	1	5	4	3.75	3.5	3.25	3.25	2.5
226	122	4	3	3	4	4	4	4	4	3	3	3	3	2	2	2	2	2	2	2	2	3	4	4	3	3	4	4	3	3	3	3	3	2	2	2	2	1	4	3	6	1	3.5	4	3	2	2	3.5	3.5
227	139	2	2	2	2	2	2	2	2	2	2	2	2	5	2	3	3	4	4	4	4	4	4	4	4	5	5	5	5	5	4	4	4	3	4	5	1	1	4	1	7	2	2	2	2	3.25	4	4	5
228	136	2	4	3	2	4	3	4	2	4	3	4	4	2	4	3	2	4	3	3	3	5	4	4	4	4	3	3	4	4	3	4	3	3	3	3	2	2	4	4	4	1	2.75	3.25	3.75	2.75	3.25	4.25	3.5
229	108	2	3	4	2	2	4	3	3	2	4	2	2	2	4	3	2	4	3	2	2	4	3	2	3	4	3	2	2	1	2	2	2	2	2	3	2	2	3	2	8	2	2.75	3	2.5	2.75	2.75	3	2.75
230	145	2	2	2	1	2	2	2	2	2	2	2	2	2	4	4	4	4	4	4	4	4	5	4	5	4	4	4	4	5	5	5	5	4	4	5	2	2	3	2	8	2	1.75	2	2	3.5	4	4.5	4
231	122	2	2	2	2	2	2	2	2	2	2	2	2	4	4	4	4	3	3	3	3	2	4	4	4	2	5	4	4	4	4	4	3	3	3	3	2	3	4	3	3	1	2	2	2	4	3	3.5	3.75
232	169	3	3	3	2	2	1	1	2	3	1	2	1	4	5	5	4	4	5	4	3	5	5	3	3	4	5	5	5	4	4	3	4	5	5	4	2	1	1	1	4	1	2.75	1.5	1.75	4.5	4	4	4.75
233	126	2	4	3	3	4	3	2	4	3	2	4	2	5	2	4	2	4	2	3	3	3	3	4	3	5	2	4	3	4	2	4	2	3	2	3	1	2	2	3	6	1	3	3.25	2.75	3.25	3	3.25	3.5
234	145	5	5	5	4	5	4	4	4	5	3	3	2	3	2	2	2	3	2	2	2	3	3	4	4	5	4	4	5	4	3	3	4	5	3	5	2	1	1	2	3	1	4.75	4.25	3.25	2.25	2.25	3.5	4.5
235	143	2	3	3	1	1	2	1	2	1	3	3	2	5	4	3	4	4	2	4	4	4	5	4	3	4	2	4	4	5	3	5	4	4	4	3	1	1	1	3	3	2	2.25	1.5	2.25	4	3.5	4	3.5
236	133	3	4	3	4	4	3	3	3	4	3	4	3	4	3	4	3	3	2	2	3	3	3	3	4	5	3	3	3	3	3	4	3	3	3	3	1	3	2	3	2	1	3.5	3.25	3.5	3.5	2.5	3.25	3.5
237	157	1	1	1	1	1	3	3	3	3	3	1	1	4	4	4	4	4	4	3	3	3	4	4	4	4	4	5	4	4	4	4	4	5	5	5	2	2	3	3	8	1	1	2.5	2	4	3.5	3.75	4.25
238	178	2	3	2	3	1	1	1	1	1	1	1	1	4	5	5	5	5	5	5	5	5	5	5	5	4	4	4	4	4	4	4	4	5	5	5	2	3	4	3	1	1	2.5	1	1	4.75	5	5	4
239	147	2	2	2	2	3	3	3	3	3	3	3	3	3	3	3	4	4	4	4	4	4	4	4	4	5	5	5	5	5	5	4	4	4	4	4	2	4	2	3	8	1	2	3	3	3.25	4	4	5
240	135	3	3	4	4	3	3	4	3	5	2	2	4	2	4	4	2	2	4	4	2	4	3	2	3	5	2	3	4	5	4	2	4	5	4	2	2	1	5	1	3	2	3.5	3.25	3.25	3	3	3	3.5
241	132	1	1	1	1	1	1	1	1	1	1	1	1	3	3	3	3	4	4	4	4	4	4	4	4	3	5	3	3	4	4	4	4	4	4	4	1	1	5	1	7	1	1	1	1	3	4	4	3.5
242	163	1	2	1	3	1	3	1	1	1	1	1	3	5	4	3	4	5	4	4	5	5	5	4	4	5	4	3	4	5	4	4	4	4	4	4	2	2	1	1	1	1	1.75	1.5	1.5	4	4.5	4.5	4
243	146	2	1	1	3	3	1	3	3	1	3	2	1	4	3	4	4	4	5	4	4	5	3	4	5	3	4	3	3	2	3	3	4	4	3	4	1	3	4	4	4	1	1.75	2.5	1.75	3.75	4.25	4.25	3.25
244	141	4	4	3	4	4	4	5	5	5	5	5	5	3	3	3	2	3	4	4	4	3	3	2	3	3	4	4	3	4	3	4	4	4	4	3	2	1	4	3	8	2	3.75	4.5	5	2.75	3.75	2.75	3.5
245	100	4	4	3	4	3	2	2	1	1	2	1	1	1	3	3	1	1	3	3	3	4	1	1	1	3	2	2	2	4	3	3	3	5	4	4	2	1	4	2	7	1	3.75	2	1.25	2	2.5	1.75	2.25
246	153	3	3	3	3	1	1	1	1	1	1	1	1	4	2	2	4	4	4	4	4	4	4	4	4	5	4	4	4	4	5	4	4	4	4	4	2	2	2	2	4	2	3	1	1	3	4	4	4.25
247	127	2	4	2	3	5	5	5	5	4	4	3	3	2	4	3	4	3	4	3	3	3	4	2	2	4	3	4	3	2	4	2	2	3	4	3	2	2	4	2	3	2	2.75	5	3.5	3.25	3.25	2.75	3.5
248	137	4	4	3	4	4	4	5	5	5	5	5	5	3	3	3	2	3	4	4	4	3	3	2	3	3	3	4	3	3	3	4	4	3	3	3	2	1	4	2	7	1	3.75	4.5	5	2.75	3.75	2.75	3.25
249	147	1	3	3	3	1	1	3	3	1	1	1	1	3	4	4	4	3	3	4	4	4	3	3	4	4	4	4	4	4	3	4	4	4	3	3	2	4	1	1	8	1	2.5	2	1	3.75	3.5	3.5	4
250	127	2	2	2	2	2	2	3	2	2	2	2	2	4	4	4	4	4	4	4	4	3	3	3	3	4	4	4	4	3	3	3	4	3	3	3	2	2	5	5	2	1	2	2.25	2	4	4	3	4
251	138	1	2	3	1	1	3	2	2	1	1	1	1	5	5	5	4	4	4	4	4	4	3	3	3	4	4	5	4	4	4	4	4	4	4	4	1	2	4	4	1	1	1.75	2	1	4.75	4	3.25	4.25
252	153	1	2	1	1	1	1	1	1	1	1	1	1	5	5	5	5	5	5	5	5	5	5	5	5	5	5	5	5	5	5	5	5	5	5	5	2	3	1	4	1	1	1.25	1	1	5	5	5	5
253	133	2	2	1	3	1	3	3	3	1	3	3	3	4	3	4	3	5	4	4	4	3	4	3	4	4	3	3	3	4	4	3	4	4	3	3	2	2	2	3	4	2	2	2.5	2.5	3.5	4.25	3.5	3.25
254	135	3	4	4	4	5	3	4	4	5	5	5	5	3	3	3	4	2	3	3	3	2	2	3	3	3	3	3	3	3	4	3	4	2	2	3	2	1	4	1	7	1	3.75	4	5	3.25	2.75	2.5	3
255	130	4	3	2	4	4	3	2	3	4	3	3	4	4	3	4	2	4	3	4	4	2	4	3	3	4	3	4	3	4	2	2	2	2	4	2	2	2	4	4	3	2	3.25	3	3.5	3.25	3.75	3	3.5
256	168	1	2	1	2	2	2	2	2	1	1	1	1	4	4	4	3	4	4	4	5	5	4	4	4	3	5	4	4	4	3	4	4	4	4	5	2	1	4	1	7	2	1.5	2	1	3.75	4.25	4.25	4
257	135	4	3	3	4	4	2	3	4	4	3	3	4	4	3	3	4	4	3	3	3	3	2	2	3	3	3	3	4	5	4	3	3	5	3	3	2	3	1	2	4	1	3.5	3.25	3.5	3.5	3.25	2.5	3.25
258	120	2	2	2	2	3	3	3	3	2	2	2	2	4	4	4	3	3	3	3	3	3	3	3	3	4	4	3	3	3	4	4	4	3	3	3	2	2	2	2	8	1	2	3	2	3.75	3	3	3.5
259	149	3	1	2	1	3	1	3	3	2	1	3	1	3	4	5	3	2	3	4	4	2	4	3	5	4	5	4	4	5	3	4	3	3	3	3	2	2	3	3	3	2	1.75	2.5	1.75	3.75	3.25	3.5	4.25
260	141	2	1	1	1	2	1	1	2	2	1	2	2	5	4	4	5	5	4	4	5	5	4	4	2	1	2	2	2	3	2	2	3	2	3	3	2	2	3	3	2	2	1.25	1.5	1.75	4.5	4.5	3.75	1.75
261	182	2	1	2	2	2	2	1	2	2	1	2	1	5	5	4	5	5	5	5	5	5	4	5	4	4	5	4	4	4	5	4	4	4	5	5	2	3	3	2	4	2	1.75	1.75	1.5	4.75	5	4.5	4.25
262	136	3	3	1	3	1	2	3	3	1	2	1	3	4	3	2	4	5	4	4	4	4	3	2	2	5	4	4	2	3	3	3	4	2	3	3	1	2	2	2	3	1	2.5	2.25	1.75	3.25	4.25	2.75	3.75
263	102	5	3	3	1	1	3	2	3	1	3	2	2	2	4	3	2	2	3	3	3	2	4	3	2	2	3	3	3	2	2	3	3	2	3	2	2	2	2	2	2	1	3	2.25	2	2.75	2.75	2.75	2.75
264	158	1	2	2	1	1	1	2	3	2	3	1	2	3	4	3	4	3	4	4	3	3	3	3	4	4	4	4	4	5	3	4	4	4	4	4	1	1	4	2	7	1	1.5	1.75	2	3.5	3.5	3.25	4
265	119	2	2	2	2	3	3	2	2	3	3	3	3	3	3	3	3	4	4	4	4	3	3	3	3	3	4	3	3	4	4	4	4	3	3	3	1	3	4	4	3	2	2	2.5	3	3	4	3	3.25
266	157	1	3	1	3	2	3	2	3	2	3	2	1	5	3	4	4	4	5	3	4	5	3	4	4	5	4	4	4	3	4	5	4	3	4	3	2	3	2	3	4	2	2	2.5	2	4	4	4	4.25
267	175	1	1	1	1	1	2	2	1	2	1	1	1	4	4	4	5	5	5	4	4	4	4	4	5	4	4	4	4	4	4	5	5	5	5	5	1	3	3	3	5	1	1	1.5	1.25	4.25	4.5	4.25	4
268	129	4	4	3	5	5	5	4	4	4	3	3	3	4	3	3	3	4	3	3	3	3	3	3	2	3	3	3	3	4	3	3	3	2	3	4	2	1	4	2	3	1	4	4.5	3.25	3.25	3.25	2.75	3
269	147	2	4	3	4	4	5	4	3	3	5	3	4	5	2	4	2	3	5	3	4	3	2	2	4	5	4	3	5	5	3	5	3	5	3	4	2	2	3	2	2	1	3.25	4	3.75	3.25	3.75	2.75	4.25
270	119	2	1	2	2	2	2	3	3	3	3	3	3	3	3	3	3	4	4	4	4	3	3	4	4	3	3	3	3	4	4	3	4	3	3	3	2	3	3	2	4	1	1.75	2.5	3	3	4	3.5	3
271	147	1	1	3	3	1	3	1	1	2	2	2	2	4	4	4	4	4	4	4	4	3	3	4	4	3	4	3	4	2	3	4	3	2	4	3	2	2	4	3	3	1	2	1.5	2	4	4	3.5	3.5
272	122	4	4	3	3	2	3	2	2	5	3	3	3	3	3	3	4	4	3	3	4	4	3	4	3	3	4	3	3	3	2	2	2	3	2	2	2	2	2	3	1	1	3.5	2.25	3.5	3.25	3.5	3.5	3.25
273	147	1	2	3	1	2	2	2	3	1	3	1	1	4	4	5	5	3	4	4	4	4	4	3	3	4	4	4	4	5	5	5	4	5	3	5	2	1	3	1	7	1	1.75	2.25	1.5	4.5	3.75	3.5	4
274	172	2	2	2	2	2	2	2	1	1	1	1	2	3	4	4	4	3	4	5	5	4	4	5	5	4	4	4	4	5	4	5	4	4	4	5	2	1	4	1	7	2	2	1.75	1.25	3.75	4.25	4.5	4
275	145	3	3	3	1	1	3	3	1	1	3	3	3	4	4	4	3	5	3	3	4	5	3	3	4	4	3	4	4	4	3	3	3	4	4	3	2	2	1	1	8	1	2.5	2	2.5	3.75	3.75	3.75	3.75
276	135	2	2	2	1	1	3	2	1	2	1	3	3	3	4	3	3	4	2	3	4	3	4	4	4	5	4	4	5	2	3	4	4	2	4	3	2	3	4	3	2	1	1.75	1.75	2.25	3.25	3.25	3.75	4.5
277	127	2	2	2	2	2	2	2	2	2	2	2	3	3	3	2	2	3	4	4	4	4	4	4	4	4	4	4	4	4	4	4	4	4	3	4	1	2	4	3	6	2	2	2	2.25	2.5	3.75	4	4
278	94	1	2	3	1	1	3	1	1	1	3	1	1	3	1	3	3	3	1	3	1	3	3	1	1	3	3	3	3	4	3	3	3	4	3	3	1	2	2	2	1	1	1.75	1.5	1.5	2.5	2	2	3
279	135	3	1	2	3	1	3	3	1	3	1	2	3	4	3	4	5	3	5	4	4	4	2	4	3	4	2	4	3	4	2	4	3	4	3	3	2	3	2	4	3	1	2.25	2	2.25	4	4	3.25	3.25
280	118	1	3	2	2	1	2	1	3	1	3	3	3	5	2	4	3	5	3	3	3	5	3	4	4	4	1	1	1	1	2	2	2	2	2	3	1	2	1	1	1	1	2	1.75	2.5	3.5	3.5	4	1.75
281	157	1	1	1	1	1	1	1	2	2	1	1	2	4	3	4	4	4	4	4	4	4	3	3	3	4	4	4	4	4	4	4	3	3	3	5	2	1	4	1	7	1	1	1.25	1.5	3.75	4	3.25	4
282	159	4	4	4	4	4	4	3	3	4	5	5	5	2	3	3	4	3	4	3	3	3	4	4	5	5	5	5	4	4	4	5	5	4	4	5	2	1	4	1	7	1	4	3.5	4.75	3	3.25	4	4.75
283	153	1	2	1	1	3	3	3	2	1	1	1	3	5	5	5	5	5	4	4	4	3	3	3	3	4	5	5	3	4	4	4	4	2	4	5	1	1	4	1	7	1	1.25	2.75	1.5	5	4.25	3	4.25
284	131	2	4	3	4	2	4	3	4	4	2	4	3	4	3	4	4	4	3	4	5	3	2	3	3	3	3	3	4	4	3	4	3	3	3	3	1	2	2	1	6	2	3.25	3.25	3.25	3.75	4	2.75	3.25
285	77	3	3	1	1	1	2	2	1	1	2	1	2	1	2	2	2	2	2	2	2	2	2	2	2	3	2	2	2	1	2	2	2	3	2	2	2	1	1	1	1	1	2	1.5	1.5	1.75	2	2	2.25
286	86	1	1	2	1	1	1	2	2	2	1	1	2	2	2	1	1	2	3	3	1	3	1	3	3	3	2	2	3	3	3	2	2	3	4	4	2	2	4	4	6	1	1.25	1.5	1.5	1.5	2.25	2.5	2.5
287	142	3	4	5	4	4	5	3	4	4	5	4	3	3	3	3	3	4	3	4	3	4	3	3	4	4	3	3	4	2	4	3	4	4	3	3	2	2	3	3	3	2	4	4	4	3	3.5	3.5	3.5
288	160	2	2	2	2	2	2	1	2	2	2	2	2	4	3	3	4	3	5	5	5	4	4	3	4	3	4	3	4	4	3	4	4	3	3	3	1	1	3	2	8	1	2	1.75	2	3.5	4.5	3.75	3.5
289	171	1	2	1	2	1	2	3	1	1	1	2	2	5	5	4	5	4	4	5	4	4	4	3	4	5	4	4	4	5	4	5	4	3	4	5	2	4	3	1	8	2	1.5	1.75	1.5	4.75	4.25	3.75	4.25
290	119	5	3	3	4	3	4	2	4	2	3	4	2	4	2	4	2	2	4	2	2	2	4	2	2	4	2	4	2	4	2	4	2	4	2	4	1	2	5	4	2	1	3.75	3.25	2.75	3	2.5	2.5	3
291	156	1	1	1	1	1	1	1	2	2	1	1	2	4	4	4	4	4	4	4	4	3	3	3	3	4	4	4	4	4	4	3	3	3	3	4	2	1	4	1	7	1	1	1.25	1.5	4	4	3	4
292	117	2	3	4	4	2	2	2	2	2	2	2	3	3	3	3	3	3	4	3	4	4	3	3	3	2	4	3	3	2	4	3	2	2	3	3	2	2	3	3	3	2	3.25	2	2.25	3	3.5	3.25	3
293	139	2	1	2	1	3	3	4	4	4	4	4	4	5	2	3	3	4	4	4	4	3	2	2	3	4	4	4	4	4	4	4	4	4	4	5	1	3	3	3	2	1	1.5	3.5	4	3.25	4	2.5	4
294	117	3	3	3	4	1	3	2	1	1	3	3	1	1	2	2	1	2	1	1	2	5	4	3	4	5	4	4	4	3	3	4	3	3	5	3	1	3	4	4	3	1	3.25	1.75	2	1.5	1.5	4	4.25
295	171	2	2	1	1	1	3	3	1	1	3	1	1	4	3	4	5	5	5	4	5	5	5	5	5	5	5	4	5	5	4	5	4	4	4	4	2	2	4	3	2	1	1.5	2	1.5	4	4.75	5	4.75
296	139	2	1	3	2	2	2	3	3	2	3	3	3	4	4	4	4	3	3	3	3	4	3	3	3	5	3	3	3	3	4	4	3	3	4	4	2	4	2	3	3	1	2	2.5	2.75	4	3	3.25	3.5
297	131	5	4	4	3	2	2	3	4	3	3	2	2	2	3	2	3	3	4	4	5	5	3	3	2	2	4	3	5	4	4	3	5	2	3	5	2	1	4	1	7	1	4	2.75	2.5	2.5	4	3.25	3.5
298	132	2	4	3	4	2	3	3	3	4	2	4	3	4	3	4	3	2	4	3	3	4	3	4	3	3	3	5	4	3	3	4	3	4	3	4	1	2	3	3	5	2	3.25	2.75	3.25	3.5	3	3.5	3.75
299	108	3	3	3	3	3	3	3	3	4	4	4	4	3	3	2	3	1	1	1	1	1	1	1	1	2	2	2	2	4	4	4	4	5	4	4	2	3	5	5	3	1	3	3	4	2.75	1	1	2
300	148	2	2	2	2	3	1	1	1	1	1	1	1	4	3	3	3	4	4	4	4	3	4	4	3	4	4	3	4	4	4	4	4	5	5	5	2	3	2	2	8	1	2	1.5	1	3.25	4	3.5	3.75
301	130	3	4	3	3	2	3	3	3	3	4	3	3	3	3	3	3	3	3	3	3	3	3	4	4	3	4	4	4	3	3	3	3	3	3	3	2	1	4	1	8	2	3.25	2.75	3.25	3	3	3.5	3.75
302	130	1	3	3	1	3	2	3	3	1	2	3	3	4	2	3	3	4	3	3	4	4	3	4	4	4	4	3	4	4	3	4	4	4	4	4	2	1	2	2	2	1	2	2.75	2.25	3	3.5	3.75	3.75
303	139	2	2	3	1	2	1	1	1	2	1	3	3	4	3	3	4	4	3	4	4	4	3	4	3	4	3	3	4	4	3	4	4	5	3	4	1	1	3	4	3	2	2	1.25	2.25	3.5	3.75	3.5	3.5
304	158	1	3	3	1	1	1	3	1	1	1	1	3	4	4	3	4	4	4	4	5	4	4	4	4	3	4	4	4	4	5	4	5	5	5	4	1	3	3	3	6	1	2	1.5	1.5	3.75	4.25	4	3.75
305	121	3	3	3	4	4	4	4	4	5	5	5	5	4	4	4	4	3	3	3	3	3	2	4	3	3	2	2	2	1	2	2	1	2	2	2	2	2	4	3	2	2	3.25	4	5	4	3	3	2.25
306	138	3	5	3	4	3	4	2	3	2	4	3	4	3	4	3	2	4	2	4	2	4	2	3	4	5	5	5	5	3	3	3	4	4	3	4	1	2	3	4	3	1	3.75	3	3.25	3	3	3.25	5
307	164	1	1	1	3	3	1	1	3	1	1	1	1	4	4	4	4	4	4	4	5	4	4	4	3	4	5	5	5	5	4	4	4	4	5	5	2	1	4	1	7	1	1.5	2	1	4	4.25	3.75	4.75
308	99	2	2	2	2	2	2	3	2	3	2	2	2	3	3	3	3	3	4	2	2	3	2	2	3	3	2	3	3	3	3	2	2	3	2	2	2	2	4	3	5	1	2	2.25	2.25	3	2.75	2.5	2.75
309	141	3	3	1	2	1	2	2	1	1	1	1	1	4	4	4	4	4	3	4	3	4	4	4	4	4	4	3	2	3	3	4	3	2	4	4	1	1	4	4	1	1	2.25	1.5	1	4	3.5	4	3.25
310	141	2	1	3	2	2	1	3	1	2	1	3	1	2	4	3	3	4	5	3	3	4	4	3	4	4	4	5	3	3	3	3	4	4	3	3	2	3	3	3	4	2	2	1.75	1.75	3	3.75	3.75	4
311	163	3	1	3	3	1	1	3	3	3	1	1	1	3	4	5	4	4	4	4	5	4	4	4	4	5	4	4	4	5	5	4	4	5	4	5	1	3	3	3	8	1	2.5	2	1.5	4	4.25	4	4.25
312	105	1	2	2	1	2	1	1	2	2	1	2	2	3	2	3	3	3	3	2	3	3	2	3	2	4	3	4	3	4	3	4	3	4	3	3	2	1	1	1	2	1	1.5	1.5	1.75	2.75	2.75	2.5	3.5
313	167	3	1	2	1	1	3	1	1	2	3	1	1	4	5	4	3	4	4	5	4	4	4	4	5	4	4	5	4	4	5	5	4	4	4	5	1	2	5	3	5	1	1.75	1.5	1.75	4	4.25	4.25	4.25
314	150	2	1	3	1	1	1	3	1	1	2	1	1	3	4	4	4	3	4	3	5	3	4	5	4	4	4	3	5	5	3	5	4	4	4	3	2	2	3	2	4	2	1.75	1.5	1.25	3.75	3.75	4	4
315	134	1	3	3	3	1	3	3	1	2	1	1	2	4	2	4	4	4	2	4	4	4	2	4	4	4	2	3	3	4	3	3	3	4	3	3	2	3	4	2	5	1	2.5	2	1.5	3.5	3.5	3.5	3
316	153	1	1	1	2	2	2	3	2	2	1	2	2	4	2	2	4	4	5	5	4	5	4	3	3	3	3	3	2	4	4	4	4	4	4	4	1	3	3	2	2	2	1.25	2.25	1.75	3	4.5	3.75	2.75
317	148	2	2	3	2	3	1	1	1	1	3	1	3	4	4	4	4	4	3	4	3	4	3	4	3	4	4	4	4	5	4	4	4	4	5	4	2	4	1	1	8	2	2.25	1.5	2	4	3.5	3.5	4
318	136	2	4	3	4	5	3	4	5	2	4	3	3	2	4	2	2	3	4	2	4	2	4	2	2	4	3	4	4	4	3	4	4	5	5	4	1	3	3	3	4	2	3.25	4.25	3	2.5	3.25	2.5	3.75
319	165	3	1	3	2	3	1	2	1	2	1	1	2	3	5	4	4	4	5	4	4	4	4	4	4	5	4	4	4	4	5	4	4	5	3	4	2	3	5	3	3	2	2.25	1.75	1.5	4	4.25	4	4.25
320	148	1	1	3	2	1	1	2	2	3	1	3	3	4	4	3	4	4	4	3	4	4	3	3	3	4	4	5	4	4	4	3	3	4	4	4	2	1	4	2	3	1	1.75	1.5	2.5	3.75	3.75	3.25	4.25
321	161	1	3	1	1	3	1	1	1	1	1	1	3	4	4	4	4	4	4	4	4	4	4	3	3	5	4	4	4	4	5	4	4	4	5	5	2	1	3	2	2	2	1.5	1.5	1.5	4	4	3.5	4.25
322	152	2	1	1	1	2	2	1	2	2	2	1	2	5	4	5	5	4	4	5	4	5	3	3	3	3	3	2	3	3	3	3	3	4	3	3	2	2	3	2	4	1	1.25	1.75	1.75	4.75	4.25	3.5	2.75
323	150	1	3	1	1	2	1	2	1	2	1	3	1	3	4	4	3	5	4	5	4	3	5	3	4	3	4	5	3	3	4	4	4	3	3	3	2	3	3	3	2	2	1.5	1.5	1.75	3.5	4.5	3.75	3.75
324	159	1	3	3	3	1	3	3	3	1	1	3	2	4	5	4	4	4	4	4	4	3	3	3	3	4	4	4	5	5	5	4	5	5	5	5	2	4	1	1	8	2	2.5	2.5	1.75	4.25	4	3	4.25
325	130	2	2	2	2	2	1	2	2	1	2	1	2	2	2	2	4	3	4	2	3	4	4	4	5	4	4	4	5	4	4	4	5	5	5	5	2	3	2	3	4	1	2	1.75	1.5	2.5	3	4.25	4.25
326	166	2	2	2	2	2	2	3	1	1	1	2	3	5	3	5	3	5	4	5	3	3	5	4	4	4	5	4	3	4	4	5	3	3	4	4	2	3	3	3	5	2	2	2	1.75	4	4.25	4	4
327	161	1	3	3	1	1	1	3	1	1	1	1	3	4	3	4	3	4	4	4	4	5	5	4	4	5	4	4	5	5	4	4	5	5	4	3	2	3	4	3	6	1	2	1.5	1.5	3.5	4	4.5	4.5
328	144	2	1	2	1	1	3	2	1	3	3	1	2	3	4	4	4	5	3	4	4	4	5	3	4	4	5	4	3	2	4	3	3	4	3	3	2	3	3	4	5	2	1.5	1.75	2.25	3.75	4	4	4
329	176	1	2	1	2	2	2	2	2	1	1	1	1	5	4	5	5	5	5	5	4	3	3	4	4	4	5	4	5	5	5	4	5	5	4	5	2	1	3	3	5	1	1.5	2	1	4.75	4.75	3.5	4.5
330	158	1	3	1	3	2	1	1	3	2	1	3	3	4	5	5	4	3	4	4	4	4	4	3	5	3	4	5	4	4	4	3	4	4	5	4	2	3	2	3	8	1	2	1.75	2.25	4.5	3.75	4	4
331	171	3	3	1	1	3	1	1	3	1	1	3	2	5	5	5	5	5	5	5	5	5	4	4	4	5	4	4	5	4	5	4	5	5	4	4	1	3	3	4	5	2	2	2	1.75	5	5	4.25	4.5
332	130	1	3	2	3	3	2	3	3	4	3	2	4	4	2	4	4	4	3	3	3	4	3	4	3	4	3	4	4	4	3	3	4	3	3	4	2	2	4	2	1	1	2.25	2.75	3.25	3.5	3.25	3.5	3.75
333	150	2	2	3	2	2	2	1	1	2	1	1	2	4	4	4	4	4	4	4	4	4	4	4	5	4	4	5	4	4	4	5	4	4	4	4	1	4	2	1	8	1	2.25	1.5	1.5	4	4	4.25	4.25
334	158	3	1	3	1	3	3	3	1	1	3	1	3	5	3	5	3	5	4	4	4	5	3	5	3	5	4	4	4	4	4	5	4	4	4	4	2	3	4	3	3	1	2	2.5	2	4	4.25	4	4.25
335	125	2	3	2	2	3	2	3	3	3	2	3	2	3	2	2	3	3	2	3	3	3	2	4	4	4	3	4	4	4	4	4	4	4	3	3	1	2	4	3	3	1	2.25	2.75	2.5	2.5	2.75	3.25	3.75
336	104	3	3	4	2	2	3	3	2	3	2	2	3	3	2	2	2	3	3	3	2	3	2	2	3	3	3	2	3	3	3	2	3	3	3	3	2	1	4	1	8	1	3	2.5	2.5	2.25	2.75	2.5	2.75
337	177	1	1	1	1	2	2	2	2	1	2	2	1	4	4	4	5	5	4	5	4	4	4	4	5	5	4	4	5	5	4	4	5	4	4	5	1	2	2	2	3	1	1	2	1.5	4.25	4.5	4.25	4.5
338	131	1	1	1	1	1	1	2	2	2	2	2	2	3	4	4	4	4	4	4	4	4	3	4	5	4	4	3	4	4	4	4	5	4	4	5	1	4	3	1	2	1	1	1.5	2	3.75	4	4	3.75
339	151	3	1	1	1	3	2	1	3	2	3	1	1	5	5	5	4	3	4	4	4	3	3	4	4	3	4	3	3	4	3	4	4	4	4	4	2	2	3	3	5	2	1.5	2.25	1.75	4.75	3.75	3.5	3.25
340	144	1	1	1	1	2	2	1	1	1	1	1	1	4	5	5	5	4	5	5	4	4	4	4	4	4	3	2	2	2	2	3	3	2	2	3	1	1	4	1	7	1	1	1.5	1	4.75	4.5	4	2.75
341	154	1	2	1	2	3	3	1	2	3	2	3	1	4	4	4	4	5	4	3	4	3	4	3	4	4	4	3	4	4	3	4	4	4	4	4	1	2	4	3	3	2	1.5	2.25	2.25	4	4	3.5	3.75
342	179	2	1	2	2	2	2	2	1	1	2	1	2	4	5	4	5	4	4	5	5	5	4	4	4	5	4	4	4	5	4	5	4	4	5	5	2	3	3	2	3	2	1.75	1.75	1.5	4.5	4.5	4.25	4.25
343	147	2	3	1	2	3	2	3	1	2	2	3	3	4	4	2	2	4	3	4	4	3	4	4	5	4	4	4	5	4	4	5	5	4	5	5	2	1	4	1	3	1	2	2.25	2.5	3	3.75	4	4.25
344	171	1	3	1	3	1	2	1	2	2	1	2	1	5	4	5	4	4	5	5	4	4	4	4	5	4	5	4	4	4	4	4	4	4	4	5	1	2	2	2	3	1	2	1.5	1.5	4.5	4.5	4.25	4.25
345	141	4	4	4	5	3	4	5	4	3	4	3	4	4	3	4	4	3	4	4	3	3	4	3	3	4	4	3	3	4	3	3	3	4	3	3	2	4	3	2	6	2	4.25	4	3.5	3.75	3.5	3.25	3.5
346	162	1	1	3	1	3	1	1	3	1	3	1	3	4	5	4	5	4	5	4	4	4	3	4	4	4	4	5	4	4	5	5	5	4	4	4	1	3	4	3	3	1	1.5	2	2	4.5	4.25	3.75	4.25
347	162	3	2	1	1	1	1	2	1	1	1	1	1	2	4	4	4	4	4	4	4	4	4	4	5	4	4	4	5	5	5	4	5	4	5	4	1	2	2	2	4	2	1.75	1.25	1	3.5	4	4.25	4.25
348	158	2	2	2	2	1	1	1	1	1	1	1	1	4	4	4	4	4	5	4	4	5	4	5	4	4	4	4	4	4	5	4	4	4	4	4	2	2	2	3	6	1	2	1	1	4	4.25	4.5	4
349	134	4	5	4	4	4	4	4	4	4	4	4	4	2	3	2	3	4	3	3	2	2	3	4	3	3	4	3	3	4	3	3	4	3	2	3	1	1	4	3	7	1	4.25	4	4	2.5	3	3	3.25
350	127	4	4	4	4	4	3	3	3	2	2	2	3	2	2	2	4	4	4	2	2	2	2	2	2	3	3	4	4	4	4	3	4	4	4	4	2	1	3	1	7	1	4	3.25	2.25	2.5	3	2	3.5
353	169	1	1	1	1	1	2	1	2	2	2	2	2	4	4	4	4	4	4	5	5	4	4	4	4	4	4	4	4	4	4	4	4	4	4	5	2	1	2	1	7	2	1	1.5	2	4	4.5	4	4
354	147	3	3	3	3	3	3	3	3	3	3	3	3	4	3	4	4	4	4	4	4	4	4	4	4	4	4	4	4	4	4	4	4	4	4	5	2	1	4	1	7	1	3	3	3	3.75	4	4	4
356	174	2	2	2	2	2	2	2	2	1	2	2	1	3	4	5	3	5	4	3	4	4	3	5	5	5	5	5	5	4	5	4	3	4	5	3	1	1	4	1	7	1	2	2	1.5	3.75	4	4.25	5
357	133	2	2	2	2	3	2	2	2	3	3	3	3	4	2	3	3	4	4	4	4	4	4	4	4	4	3	4	3	3	4	4	4	4	4	4	1	1	4	1	7	2	2	2.25	3	3	4	4	3.5
360	160	1	1	1	1	1	1	1	1	1	1	1	1	4	4	4	4	4	4	4	4	4	4	4	4	4	4	4	4	4	4	4	4	4	4	4	1	1	4	1	7	1	1	1	1	4	4	4	4
361	176	3	3	3	3	3	3	3	3	3	3	3	3	5	5	5	5	5	5	5	5	5	5	5	5	5	5	5	5	5	5	5	5	5	5	5	2	1	4	1	7	1	3	3	3	5	5	5	5
362	160	1	1	2	2	2	1	1	2	2	1	1	3	5	5	4	4	5	5	5	5	3	5	4	3	4	3	3	4	4	4	5	5	4	4	4	1	1	4	3	6	2	1.5	1.5	1.75	4.5	5	3.75	3.5
363	136	2	2	3	2	1	1	1	1	1	2	3	2	5	5	5	5	4	4	4	4	3	3	3	4	4	5	5	4	4	4	4	4	4	4	4	2	1	4	1	7	2	2.25	1	2	5	4	3.25	4.5
365	40	1	1	1	1	1	1	1	1	1	1	1	1	1	1	1	1	1	1	1	1	1	1	1	1	1	1	1	1	1	1	1	1	1	1	1	2	1	5	2	1	1	1	1	1	1	1	1	1
366	125	2	2	2	2	4	4	3	2	4	4	4	4	4	4	4	4	3	3	3	3	3	3	3	3	3	3	3	3	3	3	3	3	3	3	3	1	1	4	2	3	1	2	3.25	4	4	3	3	3
367	162	3	1	1	2	3	2	1	3	1	3	3	1	3	4	4	4	4	4	4	4	3	4	5	5	5	3	5	3	4	4	5	5	4	5	4	1	2	4	3	6	1	1.75	2.25	2	3.75	4	4.25	4
369	157	3	3	2	1	3	1	1	2	2	2	2	2	4	4	4	4	4	4	4	4	4	4	4	4	4	4	4	3	4	4	4	4	3	4	4	2	1	4	1	7	2	2.25	1.75	2	4	4	4	3.75
370	190	2	2	2	2	2	2	2	2	2	2	2	2	4	4	4	4	5	4	5	5	5	4	4	5	5	5	5	5	5	5	5	5	4	4	5	1	1	4	2	1	1	2	2	2	4	4.75	4.5	5
372	156	3	3	3	3	3	3	3	1	1	1	1	1	5	5	5	5	5	5	5	5	4	4	4	4	4	4	4	3	4	4	4	4	4	4	4	2	3	5	3	6	2	3	2.5	1	5	5	4	3.75
373	135	2	2	2	2	3	2	3	2	3	3	3	2	4	3	4	4	4	4	4	4	4	4	4	3	4	4	4	4	4	4	4	4	4	4	4	1	1	4	1	7	2	2	2.5	2.75	3.75	4	3.75	4
374	155	1	1	1	1	1	1	1	1	1	1	1	1	4	4	4	4	4	4	4	4	4	4	4	4	4	4	4	3	4	4	4	4	4	4	4	2	1	4	2	6	1	1	1	1	4	4	4	3.75
375	152	3	3	3	1	3	1	3	1	2	2	3	2	5	5	5	5	4	4	4	4	4	4	4	4	3	4	4	5	5	5	5	5	5	4	4	1	3	5	4	3	1	2.5	2	2.25	5	4	4	4
376	166	2	2	2	2	3	2	2	2	3	2	2	2	5	5	5	5	5	5	5	5	5	5	5	5	5	5	5	5	5	5	5	5	5	5	5	2	1	4	1	7	1	2	2.25	2.25	5	5	5	5
378	144	5	5	5	5	5	5	5	5	5	5	5	5	3	3	3	3	3	3	3	3	3	3	3	3	3	3	3	3	3	3	3	3	3	3	3	1	3	5	5	5	2	5	5	5	3	3	3	3
379	120	4	3	3	4	3	4	3	3	3	4	3	2	2	3	3	4	3	3	4	3	3	3	3	3	3	3	2	3	3	2	3	2	3	2	3	1	3	4	3	8	1	3.5	3.25	3	3	3.25	3	2.75
380	139	3	3	2	3	1	1	1	1	2	2	2	2	4	4	4	4	4	3	3	3	4	4	3	4	4	4	4	4	4	4	4	4	4	4	4	1	3	5	4	1	1	2.75	1	2	4	3.25	3.75	4
381	135	2	2	2	2	2	2	2	2	2	2	2	2	4	5	4	5	4	4	4	4	4	3	4	3	4	5	4	4	4	4	4	4	4	4	4	2	3	5	4	6	1	2	2	2	4.5	4	3.5	4.25
382	121	2	3	4	4	4	4	3	5	5	2	2	2	2	1	1	3	3	2	4	4	2	4	4	3	3	3	2	2	3	4	4	4	2	3	3	1	1	5	5	7	1	3.25	4	2.75	1.75	3.25	3.25	2.5
383	131	3	4	4	3	4	3	3	3	4	3	4	2	4	4	3	2	4	3	3	4	4	3	2	3	4	3	4	2	3	2	2	4	4	4	4	1	1	4	1	7	2	3.5	3.25	3.25	3.25	3.5	3	3.25
385	160	1	1	1	1	1	1	1	1	1	1	1	1	4	4	4	4	4	4	4	4	4	4	4	4	4	4	4	4	4	4	4	4	4	4	4	1	2	4	2	6	1	1	1	1	4	4	4	4
386	179	1	1	1	1	1	3	1	2	2	1	1	1	5	4	4	4	5	5	5	5	5	4	4	5	4	5	5	5	5	5	5	5	5	5	5	2	1	4	2	6	1	1	1.75	1.25	4.25	5	4.5	4.75
388	183	2	2	2	2	1	1	1	1	2	2	2	2	4	4	5	4	4	5	5	4	5	5	4	5	4	5	5	4	4	5	4	5	4	5	5	1	1	4	2	6	2	2	1	2	4.25	4.5	4.75	4.5
389	129	3	4	4	4	3	3	5	5	4	3	3	3	3	3	2	2	3	3	2	3	3	2	2	2	4	3	3	4	3	4	3	3	3	3	4	1	3	4	4	8	1	3.75	4	3.25	2.5	2.75	2.25	3.5
390	192	2	1	1	2	2	2	2	2	2	2	2	2	5	5	5	5	5	5	5	5	5	5	5	5	5	5	5	5	5	5	5	5	5	5	5	2	1	5	1	7	2	1.5	2	2	5	5	5	5
391	200	2	2	2	2	2	2	2	2	2	2	2	2	5	5	5	5	5	5	5	5	5	5	5	5	5	5	5	5	5	5	5	5	5	5	5	1	4	4	4	6	1	2	2	2	5	5	5	5
392	157	3	3	3	1	1	1	1	1	1	1	1	1	5	4	4	4	5	5	5	5	4	2	4	4	4	4	4	4	4	4	4	4	4	4	4	2	2	4	2	4	1	2.5	1	1	4.25	5	3.5	4
393	174	1	3	2	1	2	3	1	2	2	2	3	2	5	5	4	4	5	5	5	5	5	4	5	4	5	4	5	4	5	4	4	4	4	4	5	2	2	4	2	6	2	1.75	2	2.25	4.5	5	4.5	4.5
394	180	1	1	1	2	3	2	2	2	2	2	2	2	4	4	4	4	5	5	5	5	5	5	5	5	4	4	5	4	5	4	4	4	5	5	4	1	1	4	3	6	1	1.25	2.25	2	4	5	5	4.25
395	129	2	2	4	3	3	4	2	3	4	3	3	3	4	3	3	4	4	4	4	4	3	3	3	3	4	4	3	3	4	4	4	4	3	3	4	1	3	4	3	8	1	2.75	3	3.25	3.5	4	3	3.5
396	185	2	2	2	2	2	2	2	2	2	2	2	2	5	5	5	5	5	5	5	5	5	5	5	5	4	5	4	4	4	4	4	4	4	4	4	1	3	3	2	2	2	2	2	2	5	5	5	4.25
397	127	4	4	3	4	4	5	5	3	3	3	4	4	4	2	3	3	4	4	3	3	3	3	3	3	3	3	3	3	3	3	3	3	3	3	2	1	3	4	3	6	1	3.75	4.25	3.5	3	3.5	3	3
398	137	4	3	2	4	2	3	2	4	3	2	3	4	2	4	4	4	4	4	4	4	3	4	4	4	4	4	4	4	4	4	4	4	4	4	4	2	2	5	3	6	1	3.25	2.75	3	3.5	4	3.75	4
399	152	2	1	2	2	1	1	1	1	2	2	1	1	4	4	4	5	4	5	5	4	4	4	4	4	4	4	4	5	4	4	5	4	4	4	5	1	2	5	3	6	1	1.75	1	1.5	4.25	4.5	4	4.25
[truncated: 4 more columns]
